# Supplementary material for: 4-Coumarate 3-hydroxylase in the lignin biosynthesis pathway is a cytosolic ascorbate peroxidase
Source: Nat Commun. 2019 Apr 30;10:1994. doi: 10.1038/s41467-019-10082-7 (PMC6491607; doi:10.1038/s41467-019-10082-7)
Supplement: Supplementary file 3 — Source Data [file 41467_2019_10082_MOESM3_ESM.xlsx]

## Sheet: Fig. 2a
Fig. 2a
		C3H activity in several tissues from different plant species (values are C3H enzymatic activities as % of average maximum value)
	spp:	B. distachyon			Z. mays		P. virgatum	M. truncatula	A. thaliana
	tissue:	Stem	leaf	root	stem	leaf	stem	stem	stem
		38.9	10	92	25.1	6.8	2.3	4.2	5
		41.5	12.2	99.2	16.8	12.8	2.4	1.8	1.8
		49	8.2	108.9	21.2	8.2	5.2	2.2	2.1

## Sheet: Fig. 2b
Fig. 2b
		C3H activity in crude protein extracts from maize roots tested under different conditions (values are C3H enzymatic activities in % of average maximum value)
	Condition:	(+) Ascorbate	(-) Ascorbate	(-) oxygen	(+) Dithiothreitol	(+) 2-Mercaptoethanol	(+) Hydrogen peroxide	(+) Glutathione	(+) NADPH	(+) NADH	(+) Ammonium sulphate	microsomes
		110	0.1	58	3	1	0.5	0.2	0.1	71	115	0.3
		99	0.1	83	5	2	0.8	0.5	0.2	54	148	0.2
		92	0.2	78	1	1.7	0.4	0.7	0.1	62	105	0.1
		The concentrations used in these contitions are reported in the figure caption

## Sheet: Fig. 2d
Fig. 2d
	SDS-PAGE gel used to separate the proteins of the fractions obtained from gel filtration chromatography

## Sheet: Fig. 3b (left panel)
Fig. 3b (left panel)
		Relative c3h transcript levels by qPCR in Brachypodium c3h mutants compared to controls (values are fold-change c3h transcripts)
	Genotype:	c3h		apx3		WT
	Primer set:	F1R1	F2R2	F1R1	F2R2	F1R1	F2R2
		0.43	0.76	1.1	1.4	1.02	1.05
		0.36	0.65	1.27	1.29	0.93	0.92
		0.77	0.76	0.68	0.62	1.3	1.02
		0.74	0.83	0.68	0.81	1.11	1.01
		0.69	0.43	0.72
		0.76	0.45	0.78
		0.61	0.69
		0.8	0.69
		0.62	0.65
		0.65	0.67

## Sheet: Fig. 3b (right panel)
Fig. 3b (right panel)
		Extractable C3H activity in Brachypodium c3h mutants compared to controls (values are pkat/mg protein)
	Genotype:	c3h	apx3	WT
		71.3087	90.1489	91.9454
		30.2669	102.394	68.447
		65.1826	91.4148	72.6716
		47.4763	72.6675	77.7526
		26.9918	47.0682	55.1215
		42.8194	95.735	89.4419
		45.3041	50.1522	77.8967
		48.8486	48.761	64.7449
		51.6874	62.3707	76.9742
		58.6915	104.27
		35.7601	135.372
		73.9213	129.866
		59.2733	53.0947
		54.8373
		55.4797
		31.7779
		52.8833
		65.2472

## Sheet: Fig. 3b (bottom panel)
Fig. 3b (bottom panel)
	C3H protein levels by SDS-gel and immunoblotting in Brachypodium c3h mutants compared to controls
								SDS-gel
											Western blot
	For Western blotting a polyclonal antibody against C3H from pea (Pisum sativum) produced in rabbit was used (see reference 36).
	The antibodies raised against C3H showed no cross-reactivity and detect a band of 29.5 KDa. Plant line numbers in ech genotype are indicated for each lane.

## Sheet: Fig. 3d (upper panel)
Fig. 3d (upper panel)
		Total lignin in Brachypodium c3h mutants compared to controls (values are µmol/g of cell wall residue)
	Genotype:	c3h	apx3	WT
		107.5	129.9	114
		44.1	137.4	129.5
		109.3	109.3	133.4
		105.2	121.8	139.7
		76.8	119.4	120.8
		90.7	116.7	101.2
		49.6	118.3	120.7
		89.4	102.2	85.6
		70.9	113.4	135.1
		100.8	156.8
		48.4	140.6
		75.5	140.3
		72.5	103.6
		98.8
		72.5
		43.1
		72.6
		59.3

## Sheet: Fig. 3d (middle panel)
Fig. 3d (middle panel)
		S/G ratio of lignin monomer composition in Brachypodium c3h mutants compared to controls (values are proportional ratios)
	Genotype:	c3h	apx3	WT
		1.16	1.34	1.51
		1.16	1.33	1.29
		1.23	1.33	1.25
		1.18	1.18	1.24
		0.87	1.18	1.32
		1.04	1.33	1.7
		0.94	1.6	1.72
		1.62	1.28	1.27
		1.4	1.72	1.76
		1.59	1.49
		0.97	1.31
		0.95	1.75
		1.02	1.52
		1.37
		1.06
		0.97
		1.22
		0.81

## Sheet: Fig. 3d (lower panel
Fig. 3d (lower panel)
		Relative monolignol composition in Brachypodium c3h mutants compared to controls (values are percent of total lignin)
	Genotype:	c3h			apx3			WT
	Lignin monomer:	H	G	S	H	G	S	H	G	S
		5.4	43.74	50.86	4.04	40.95	55.01	4.24	38.14	57.62
		4.69	44.2	51.11	4.43	41.09	54.48	4.77	41.66	53.56
		5.28	42.55	52.17	4.57	41.05	54.39	5.44	42	52.57
		5.27	43.45	51.28	4.61	43.73	51.66	5.51	42.18	52.31
		5.11	50.88	44.01	4.64	43.76	51.6	4.76	40.98	54.26
		5.09	46.53	48.38	4.5	41.02	54.48	2.77	35.98	61.25
		4.29	49.35	46.36	2.67	37.48	59.85	2.63	35.82	61.55
		3.28	36.95	59.77	3.24	42.43	54.33	3.27	42.6	54.13
		3.75	40.14	56.11	2.66	35.85	61.49	2.5	35.27	62.24
		3.29	37.38	59.33	2.64	41.74	62.1
		3.61	48.81	47.59	2.3	42.23	55.47
		4.18	49.14	46.69	2.19	35.62	62.19
		4.02	47.42	48.56	2.61	38.57	58.81
		3.2	40.85	55.96
		4.12	46.5	49.39
		4.16	48.58	47.25
		3.1	43.57	53.33
		3.77	53.02	43.2

## Sheet: Fig. 3f
Fig. 3f
		Metabolite concentrations in Brachypodium c3h mutants compared to controls (values are µmol/g of dry weight)
	Metabolite:	S-lignan glycoside			G-lignan			4-coumarate			H/G-lignan			phenylalanine			tyrosine			ferulate			caffeate
	Genotype:	c3h	apx3	WT	c3h	apx3	WT	c3h	apx3	WT	c3h	apx3	WT	c3h	apx3	WT	c3h	apx3	WT	c3h	apx3	WT	c3h	apx3	WT
		27	277.3	357.7	21.7	128	195.4	148.8	60.2	56.5	3	14.8	22.3	3.9	8	3.6	11.4	10	3.5	12.1	8.5	6.8	3.9	2.2	2
		133.7	314.9	300.3	87.9	169.7	163	86.8	58.8	68	14.8	17.3	50.8	3.9	2.8	9.4	9.7	5	4.9	9.7	8.5	12.5	1.8	2.3	3.2
		94.2	452.7	318.4	49.3	292.6	180.2	106.1	55.7	80.8	4.8	40	30.9	3.7	3.7	5.8	6.1	4.7	3.1	7.5	9.8	12.5	1.9	2.9	3.3
		79.3			45.9			115.4			4.6			2.1			5.2			10.9			2.4

[truncated: 31 more sheets: Fig. 4b (upper panel), Fig. 4b (lower panel), Fig. 4c, Fig. 4d, Fig. 4g (upper panel), Fig. 4g (lower panel), Fig. 4i (upper panel), Fig. 4i (lower panel), Fig. 5a (left panel), Fig. 5a (right panel), Fig. 5d, Ext data Fig. 5, Ext data Fig. 6, Ext data Fig. 7, Ext data Fig. 8a (left panel), Ext data Fig. 8a (right panel), Ext data Fig. 8b (left panel), Ext data Fig. 8b (right panel), Ext data Fig. 9a, Ext data Fig. 9b …]
